# Supplementary material for: A computational theory of the subjective experience of flow
Source: Nat Commun. 2022 Apr 26;13:2252. doi: 10.1038/s41467-022-29742-2 (PMC9042870; doi:10.1038/s41467-022-29742-2)
Supplement: Supplementary file 4 — Source Data [file 41467_2022_29742_MOESM4_ESM.xlsx]

## Sheet: Fig. 2B
I(M;E)	Flow	95% CI (Upper)	95% CI (Lower)
0.0186369	4.26228	4.43843	4.08614
0.0595271	4.3173	4.47959	4.15501
0.100417	4.37179	4.52811	4.21546
0.141307	4.4252	4.58042	4.26998
0.182197	4.47682	4.63368	4.31995
0.223088	4.52583	4.68533	4.36633
0.263978	4.57154	4.7342	4.40887
0.304868	4.61383	4.77971	4.44796
0.345758	4.65305	4.82239	4.48371
0.386648	4.68945	4.86198	4.51692
0.427538	4.72236	4.89827	4.54645
0.468428	4.7506	4.93016	4.57104
0.509318	4.77354	4.95692	4.59017
0.550209	4.79161	4.97875	4.60446
0.591099	4.8057	4.99555	4.61585
0.631989	4.81691	5.0089	4.62491
0.672879	4.82635	5.02016	4.63253
0.713769	4.83511	5.0297	4.64052
0.754659	4.84419	5.03776	4.65062
0.795549	4.85376	5.04598	4.66154
0.836439	4.86362	5.05621	4.67103
0.87733	4.87358	5.0694	4.67775
0.91822	4.88345	5.08665	4.68025
0.95911	4.89322	5.11084	4.6756
1	4.9029	5.14346	4.66234

## Sheet: Fig. 5B
I(M;E)	RT	95% CI (Upper)	95% CI (Lower)
0.0186369	332.599	337.811	327.387
0.0595271	331.766	336.846	326.686
0.100417	330.933	335.896	325.969
0.141307	330.1	334.963	325.237
0.182197	329.267	334.048	324.487
0.223088	328.435	333.15	323.721
0.263978	327.603	332.271	322.936
0.304868	326.772	331.41	322.133
0.345758	325.94	330.57	321.311
0.386648	325.109	329.748	320.471
0.427538	324.278	328.945	319.612
0.468428	323.448	328.161	318.735
0.509318	322.618	327.395	317.84
0.550209	321.788	326.646	316.929
0.591099	320.958	325.914	316.002
0.631989	320.128	325.197	315.059
0.672879	319.298	324.495	314.102
0.713769	318.469	323.807	313.131
0.754659	317.639	323.131	312.148
0.795549	316.81	322.466	311.153
0.836439	315.98	321.813	310.147
0.87733	315.151	321.169	309.132
0.91822	314.321	320.535	308.107
0.95911	313.491	319.91	307.073
1	312.661	319.292	306.031

## Sheet: Fig. 5C
I(M;E)	RTSD	95% CI (Upper)	95% CI (Lower)
0.0186369	81.2997	85.9014	76.6981
0.0595271	80.567	84.9639	76.17
0.100417	79.8344	84.0469	75.6218
0.141307	79.102	83.1529	75.0511
0.182197	78.3701	82.2844	74.4557
0.223088	77.6385	81.4438	73.8332
0.263978	76.9075	80.6332	73.1817
0.304868	76.1769	79.8543	72.4995
0.345758	75.4467	79.1079	71.7856
0.386648	74.717	78.3942	71.0397
0.427538	73.9875	77.7126	70.2625
0.468428	73.2584	77.0618	69.455
0.509318	72.5295	76.4398	68.6191
0.550209	71.8007	75.8443	67.757
0.591099	71.072	75.2728	66.8713
0.631989	70.3435	74.7228	65.9642
0.672879	69.615	74.1919	65.038
0.713769	68.8865	73.6779	64.095
0.754659	68.1579	73.1787	63.1371
0.795549	67.4293	72.6925	62.1661
0.836439	66.7007	72.218	61.1834
0.87733	65.972	71.7537	60.1902
0.91822	65.2432	71.2986	59.1878
0.95911	64.5144	70.8518	58.177
1	63.7856	70.4124	57.1587

## Sheet: Fig. 7
Flow															Enjoyment
Neutral					Punish					Mixture					Neutral					Punish					Mixture
Raw	Mean	95% CI (Upper)	95% CI (Lower)		Raw	Mean	95% CI (Upper)	95% CI (Lower)		Raw	Mean	95% CI (Upper)	95% CI (Lower)		Raw	Mean	95% CI (Upper)	95% CI (Lower)		Raw	Mean	95% CI (Upper)	95% CI (Lower)		Raw	Mean	95% CI (Upper)	95% CI (Lower)
0	3.98	4.2936	3.6664		0	4.02	4.3336	3.7064		0	4.32	4.5944	4.0456		0	3.55	3.844	3.256		0	3.34	3.634	3.046		0	3.68	3.9348	3.4252
0					0					0					0					0					0
0					0					0					0					0					0
0					0					0					0					0					0
0					0					0					0					0					0
0.25					0					0					0.2					0					0
0.25					0					0					0.2					0					0
0.5					0					0					0.2					0					0
0.5					0					0					0.6					0					0
0.5					0.25					0					0.6					0					0
0.75					0.25					0					0.6					0.2					0
0.75					0.5					0					0.8					0.2					0
0.75					0.5					0					0.8					0.2					0.2
1					0.5					0					1					0.2					0.2
1.25					0.5					0					1					0.4					0.2
1.25					0.5					0.5					1.2					0.6					0.2
1.5					0.75					0.5					1.6					0.6					0.4
1.75					0.75					0.75					1.6					0.6					0.4
1.75					1					0.75					1.6					0.8					0.6
1.75					1					1					1.8					0.8					0.6
1.75					1					1					1.8					0.8					0.6
2					1					1					2					0.8					0.6
2					1					1					2					0.8					0.6
2					1.25					1.25					2					1					0.8
2.25					1.25					1.25					2					1					0.8
2.25					1.25					1.25					2					1.2					1
2.25					1.25					1.25					2					1.2					1
2.5					1.25					1.5					2					1.2					1
2.5					1.5					1.5					2					1.2					1
2.75					1.5					1.5					2.2					1.4					1
2.75					1.75					1.5					2.2					1.4					1.2
2.75					1.75					1.5					2.2					1.4					1.2
2.75					1.75					1.5					2.2					1.4					1.2
2.75					2					1.5					2.4					1.6					1.2
3					2.25					1.75					2.4					1.6					1.2
3					2.25					1.75					2.6					1.6					1.2
3					2.25					1.75					2.6					2					1.4
3					2.5					1.75					2.8					2					1.4
3					2.75					1.75					2.8					2.2					1.4
3.25					2.75					1.75					2.8					2.2					1.4
3.25					2.75					1.75					2.8					2.2					1.4
3.5					2.75					2					2.8					2.2					1.6
3.5					3					2					3					2.2					1.6
3.75					3					2					3					2.2					1.6
3.75					3					2					3					2.4					1.6
3.75					3.25					2					3					2.4					1.6
3.75					3.25					2					3					2.4					1.6
3.75					3.25					2					3					2.6					1.6
3.75					3.5					2.25					3					2.6					1.6
3.75					3.5					2.25					3					2.6					1.8
3.75					3.5					2.25					3					2.6					1.8
3.75					3.5					2.25					3					2.6					1.8
3.75					3.5					2.25					3.2					2.8					1.8
4					3.5					2.25					3.2					2.8					1.8
4					3.5					2.25					3.4					2.8					2
4					3.75					2.25					3.4					2.8					2
4.25					3.75					2.5					3.4					2.8					2
4.25					4					2.5					3.4					3					2
4.25					4					2.5					3.4					3					2
4.5					4					2.75					3.6					3					2
4.5					4					2.75					3.6					3.2					2
4.5					4.25					2.75					3.6					3.2					2
4.5					4.25					2.75					3.6					3.2					2
4.5					4.25					2.75					3.8					3.4					2
4.5					4.5					3					3.8					3.4					2
4.5					4.5					3					4					3.4					2
4.75					4.5					3					4					3.4					2.2
4.75					4.5					3					4					3.4					2.2
5					4.75					3					4					3.4					2.2
5					4.75					3					4					3.6					2.2
5					4.75					3					4.2					3.6					2.2
5					5					3.25					4.2					3.8					2.2
5					5.25					3.25					4.4					4					2.2
5					5.25					3.25					4.4					4					2.2
5					5.25					3.25					4.4					4					2.4
5					5.25					3.25					4.4					4.2					2.4
5					5.25					3.25					4.4					4.2					2.4
5					5.25					3.5					4.6					4.2					2.4
5					5.5					3.5					4.6					4.2					2.4
5.25					5.5					3.5					4.6					4.4					2.6
5.25					5.5					3.5					4.6					4.6					2.6
5.25					5.5					3.5					4.6					4.8					2.6
5.25					5.5					3.5					4.8					4.8					2.6
5.25					5.5					3.5					4.8					5					2.6
5.25					5.5					3.5					4.8					5					2.6
5.5					5.75					3.5					4.8					5					2.6
5.5					5.75					3.75					4.8					5					2.8
5.5					5.75					3.75					4.8					5					2.8
5.75					5.75					3.75					5					5.2					2.8
5.75					6					3.75					5					5.2					2.8
5.75					6					3.75					5					5.2					3
6					6					3.75					5					5.2					3
6					6					4					5.2					5.2					3
6					6					4					5.2					5.4					3
6					6.25					4					5.2					5.4					3
6					6.25					4					5.2					5.4					3
6					6.25					4					5.4					5.6					3
6					6.25					4					5.4					5.6					3
6					6.5					4					5.4					5.6					3
6					6.5					4					5.4					5.6					3
6.25					6.5					4					5.6					5.6					3
6.25					6.5					4.25					5.6					5.8					3.2
6.25					6.5					4.25					5.8					6					3.2
6.5					6.5					4.25					5.8					6					3.2
6.5					6.75					4.25					5.8					6					3.2
6.5					6.75					4.25					5.8					6.2					3.2
6.5					6.75					4.25					6.2					6.2					3.4
6.5					7					4.5					6.2					6.2					3.4
6.5					7					4.5					6.4					6.2					3.4
6.5					7					4.5					6.4					6.4					3.4
6.5					7					4.5					6.4					6.4					3.4
6.75					7.25					4.5					6.6					6.4					3.4
7					7.25					4.75					7					6.6					3.4
7.25					7.25					4.75					7.2					6.6					3.4
7.25					7.5					4.75					7.6					6.8					3.4
7.5					7.5					4.75					8					7.4					3.4
7.75					7.5					4.75					8					7.4					3.4
8					7.5					4.75					8					7.6					3.6
8					8					4.75					8					7.6					3.6
8										4.75					8										3.6
										4.75															3.6
										5															3.8
										5															3.8
										5															3.8
										5															3.8
										5															3.8
										5															3.8
										5															4
										5															4
										5															4
										5															4
										5															4
										5															4
										5															4
										5.25															4
										5.25															4.2
										5.25															4.2
										5.25															4.2
										5.25															4.2
										5.25															4.2
										5.25															4.2
										5.25															4.2
										5.25															4.4
										5.25															4.4
										5.25															4.4
										5.25															4.6
										5.25															4.6
										5.25															4.6
										5.25															4.6
										5.5															4.6
										5.5															4.6
										5.5															4.6
										5.5															4.8
										5.5															4.8
										5.5															4.8
										5.5															4.8
										5.5															4.8
										5.5															4.8
										5.5															4.8
										5.5															5
										5.5															5
										5.5															5
										5.75															5
										5.75															5
										5.75															5
										5.75															5
										5.75															5
										5.75															5
										5.75															5
										5.75															5
										5.75															5
										6															5.2
										6															5.2
										6															5.2
										6															5.2
										6															5.2
										6															5.2
										6															5.2
										6															5.4
										6															5.4
										6															5.4
										6															5.4
										6															5.4
										6															5.4
										6															5.4
										6.25															5.4
										6.25															5.6
										6.25															5.6
										6.25															5.6
										6.25															5.6
										6.25															5.8
										6.25															5.8
										6.25															5.8
										6.25															5.8
										6.25															5.8
										6.25															5.8
										6.25															6
										6.5															6
										6.5															6
										6.5															6
										6.5															6
										6.5															6
										6.5															6
										6.5															6
										6.75															6
										6.75															6
										6.75															6
										6.75															6
										6.75															6.2
										6.75															6.2
										6.75															6.2
										7															6.2
										7															6.2
										7															6.2
										7															6.2
										7															6.4
										7															6.4
										7															6.4
										7															6.4
										7.25															6.4
										7.25															6.6
										7.25															6.6
										7.25															6.8
										7.25															6.8
										7.25															7
										7.5															7
										7.5															7
										7.5															7
										7.5															7.2
										7.5															7.2
										7.5															7.2
										7.75															7.6
										7.75															7.6
										7.75															7.6
										7.75															7.8
										8															8
										8															8
										8															8
										8															8
										8															8

## Sheet: Fig. 9C
Flow										Enjoyment
Odds vs. Evens					Rock, Paper, Scissors					Odds vs. Evens					Rock, Paper, Scissors
Raw	Mean	95% CI (Upper)	95% CI (Lower)		Raw	Mean	95% CI (Upper)	95% CI (Lower)		Raw	Mean	95% CI (Upper)	95% CI (Lower)		Raw	Mean	95% CI (Upper)	95% CI (Lower)
0	4.59	4.37	4.8		0	5.18	5.39	4.96		0	4.53	4.71	4.34		0	5.11	5.3	4.93
0					0					0					0
0					0					0					0
0					0					0					0
0					0					0					0.5
0					0					0					0.5
0					0					0					0.5
0					0					0					0.5
0					0					0					0.75
0					0					0					1
0					0					0					1.25
0					0.25					0					1.25
0					0.666667					0					1.33333
0					0.75					0.25					1.5
0					0.75					0.25					1.75
0					0.75					0.5					1.75
0					1					0.5					1.75
0					1					0.5					1.75
0					1					0.5					1.75
0.25					1.25					0.5					1.75
0.25					1.5					0.75					2
0.25					1.5					0.75					2
0.25					1.5					1					2
0.5					1.75					1					2
0.5					1.75					1					2
0.5					1.75					1.25					2
0.5					1.75					1.25					2
0.5					1.75					1.25					2
0.5					2					1.25					2
0.75					2					1.5					2.25
0.75					2					1.5					2.25
0.75					2					1.5					2.25
0.75					2					1.5					2.33333
0.75					2					1.75					2.33333
0.75					2					1.75					2.5
1					2					1.75					2.5
1					2					1.75					2.5
1					2					1.75					2.5
1					2.25					1.75					2.5
1					2.25					1.75					2.5
1					2.25					1.75					2.5
1					2.25					2					2.5
1					2.25					2					2.75
1.25					2.25					2					2.75
1.25					2.25					2					2.75
1.25					2.5					2					2.75
1.25					2.5					2					2.75
1.25					2.5					2					2.75
1.25					2.75					2					2.75
1.5					2.75					2					2.75
1.5					2.75					2					3
1.5					2.75					2.25					3
1.5					2.75					2.25					3
1.5					3					2.25					3
1.75					3					2.25					3
1.75					3					2.25					3
1.75					3					2.25					3
1.75					3					2.25					3
1.75					3					2.25					3.25
1.75					3					2.25					3.25
1.75					3					2.5					3.25
2					3					2.5					3.25
2					3					2.5					3.25
2					3					2.5					3.25
2					3					2.5					3.25
2					3					2.5					3.25
2					3					2.5					3.25
2					3					2.5					3.25
2					3					2.5					3.25
2					3					2.75					3.5
2					3					2.75					3.5
2					3					2.75					3.5
2					3.25					2.75					3.5
2					3.25					2.75					3.5
2					3.25					2.75					3.5
2					3.25					2.75					3.5
2					3.25					2.75					3.5
2.25					3.25					2.75					3.5
2.25					3.25					2.75					3.5
2.25					3.5					2.75					3.5
2.25					3.5					2.75					3.66667
2.25					3.5					2.75					3.75
2.25					3.5					2.75					3.75
2.25					3.5					2.75					3.75
2.25					3.5					2.75					3.75
2.5					3.5					2.75					3.75
2.5					3.75					2.75					3.75
2.5					3.75					2.75					3.75
2.5					3.75					3					3.75
2.75					3.75					3					3.75
2.75					3.75					3					3.75
2.75					3.75					3					3.75
2.75					3.75					3					3.75
2.75					3.75					3					4
2.75					3.75					3					4
2.75					3.75					3					4
2.75					3.75					3					4
2.75					4					3					4
3					4					3					4
3					4					3					4
3					4					3					4
3					4					3.25					4
3					4					3.25					4
3					4					3.25					4
3					4					3.25					4
3					4					3.25					4
3					4					3.25					4
3					4					3.25					4
3					4					3.25					4.25
3.25					4					3.25					4.25
3.25					4					3.25					4.25
3.25					4.25					3.25					4.25
3.25					4.25					3.25					4.25
3.25					4.25					3.25					4.25
3.25					4.25					3.33333					4.5
3.5					4.25					3.5					4.5
3.5					4.25					3.5					4.5
3.5					4.25					3.5					4.5
3.5					4.25					3.5					4.5
3.5					4.25					3.5					4.5
3.5					4.25					3.5					4.5
3.5					4.25					3.5					4.5
3.75					4.5					3.5					4.5
3.75					4.5					3.66667					4.5
3.75					4.5					3.75					4.5
3.75					4.5					3.75					4.5
3.75					4.5					3.75					4.5
3.75					4.5					3.75					4.5
3.75					4.5					3.75					4.5
3.75					4.5					3.75					4.5
3.75					4.5					3.75					4.5
3.75					4.5					3.75					4.5
4					4.5					4					4.5
4					4.5					4					4.66667
4					4.5					4					4.75
4					4.66667					4					4.75
4					4.75					4					4.75
4					4.75					4					4.75
4					4.75					4					4.75
4					4.75					4					4.75
4					4.75					4					4.75
4					4.75					4					4.75
4					5					4					4.75
4					5					4					4.75
4.25					5					4					4.75
4.25					5					4					4.75
4.25					5					4					4.75
4.25					5					4					4.75
4.25					5					4.25					4.75
4.25					5					4.25					4.75
4.25					5					4.25					4.75
4.25					5					4.25					4.75
4.25					5					4.25					4.75
4.25					5					4.25					5
4.25					5					4.25					5
4.25					5					4.25					5
4.25					5					4.25					5
4.25					5					4.25					5
4.25					5					4.25					5
4.33333					5					4.25					5
4.5					5					4.25					5
4.5					5					4.25					5
4.5					5					4.25					5
4.5					5					4.25					5
4.5					5					4.5					5
4.5					5					4.5					5
4.5					5.25					4.5					5
4.5					5.25					4.5					5
4.5					5.25					4.5					5
4.5					5.25					4.5					5
4.5					5.25					4.5					5
4.5					5.25					4.5					5
4.5					5.25					4.5					5
4.5					5.25					4.5					5
4.5					5.25					4.5					5
4.5					5.25					4.5					5
4.5					5.25					4.5					5
4.75					5.25					4.5					5
4.75					5.25					4.5					5
4.75					5.25					4.5					5
4.75					5.25					4.5					5
4.75					5.25					4.5					5
4.75					5.25					4.5					5.25
4.75					5.25					4.5					5.25
4.75					5.25					4.5					5.25
4.75					5.25					4.5					5.25
4.75					5.33333					4.5					5.25
4.75					5.5					4.75					5.25
4.75					5.5					4.75					5.25
5					5.5					4.75					5.25
5					5.5					4.75					5.25
5					5.5					4.75					5.25
5					5.5					4.75					5.25
5					5.5					4.75					5.25
5					5.5					4.75					5.25
5					5.5					4.75					5.25
5					5.5					4.75					5.25
5					5.5					4.75					5.25
5					5.5					4.75					5.25
5					5.5					4.75					5.25
5					5.5					4.75					5.25
5					5.5					4.75					5.25
5					5.5					4.75					5.25
5					5.5					4.75					5.33333
5					5.5					4.75					5.5	5.11	5.3	4.93
5					5.5					4.75					5.5
5					5.5					4.75					5.5
5					5.5					4.75					5.5
5					5.5					4.75					5.5
5					5.5					4.75					5.5
5					5.5					4.75					5.5
5					5.75					4.75					5.5
5					5.75					4.75					5.5
5					5.75					4.75					5.5
5					5.75					5					5.5
5.25					5.75					5					5.5
5.25					5.75					5					5.5
5.25					5.75					5					5.5
5.25					5.75					5					5.5
5.25					5.75					5					5.5
5.25					5.75					5					5.5
5.25					5.75					5					5.5
5.25					5.75					5					5.5
5.25					5.75					5					5.5
5.33333					5.75					5					5.5
5.33333					5.75					5					5.66667
5.5					5.75					5					5.75
5.5					5.75					5					5.75
5.5					5.75					5					5.75
5.5					6					5					5.75
5.5					6					5					5.75
5.5					6					5					5.75
5.5					6					5					5.75
5.5					6					5					5.75
5.5					6					5					5.75
5.5					6					5					5.75
5.5					6					5.25					5.75
5.5					6					5.25					5.75
5.5					6					5.25					5.75
5.75					6					5.25					5.75
5.75					6					5.25					5.75
5.75					6					5.25					5.75
5.75					6					5.25					5.75
5.75					6					5.25					5.75
5.75					6					5.25					5.75
5.75					6					5.25					5.75
5.75					6					5.25					5.75
5.75					6					5.25					5.75
5.75					6					5.25					5.75
5.75					6					5.25					5.75
5.75					6					5.25					5.75
5.75					6					5.5					5.75
5.75					6					5.5					5.75
6					6					5.5					5.75
6					6					5.5					5.75
6					6					5.5					5.75
6					6					5.5					6
6					6.25					5.5					6
6					6.25					5.5					6
6					6.25					5.5					6
6					6.25					5.5					6
6					6.25					5.5					6
6					6.25					5.5					6
6					6.25					5.5					6
6					6.25					5.5					6
6					6.25					5.5					6
6					6.25					5.5					6
6					6.25					5.5					6
6					6.25					5.5					6
6					6.25					5.5					6
6					6.25					5.5					6
6					6.25					5.5					6
6					6.25					5.66667					6
6					6.25					5.75					6
6					6.5					5.75					6
6					6.5					5.75					6
6					6.5					5.75					6
6					6.5					5.75					6
6					6.5					5.75					6
6					6.5					5.75					6.25
6					6.5					5.75					6.25
6					6.5					5.75					6.25
6					6.5					5.75					6.25
6					6.5					5.75					6.25
6					6.5					5.75					6.25
6					6.5					5.75					6.25
6					6.5					5.75					6.25
6					6.5					5.75					6.25
6					6.5					5.75					6.25
6					6.5					5.75					6.25
6					6.5					5.75					6.25
6.25					6.75					5.75					6.25
6.25					6.75					6					6.25
6.25					6.75					6					6.25
6.25					6.75					6					6.25
6.25					6.75					6					6.25
6.25					6.75					6					6.25
6.25					6.75					6					6.25
6.25					6.75					6					6.25
6.25					6.75					6					6.25
6.25					6.75					6					6.25
6.25					6.75					6					6.25
6.25					6.75					6					6.5
6.25					7					6					6.5
6.25					7					6					6.5
6.25					7					6					6.5
6.25					7					6					6.5
6.33333					7					6					6.5
6.5					7					6					6.5
6.5					7					6					6.5
6.5					7					6.25					6.5
6.5					7					6.25					6.5
6.5					7					6.25					6.5
6.5					7					6.25					6.5
6.5					7					6.25					6.5
6.5					7					6.25					6.5
6.75					7					6.25					6.5
6.75					7					6.25					6.75
6.75					7					6.25					6.75
6.75					7					6.25					6.75
6.75					7					6.25					6.75
6.75					7					6.25					6.75
6.75					7					6.25					6.75
6.75					7					6.25					6.75
6.75					7					6.25					6.75
6.75					7					6.5					6.75
7					7					6.5					6.75
7					7					6.5					6.75
7					7					6.5					6.75
7					7					6.5					6.75
7					7					6.5					6.75
7					7					6.5					7
7					7					6.5					7
7					7					6.5					7
7					7					6.5					7
7					7					6.5					7
7					7					6.5					7
7					7					6.5					7
7					7					6.5					7
7					7					6.5					7
7					7					6.5					7
7					7.25					6.5					7
7					7.25					6.75					7
7					7.25					6.75					7
7					7.25					6.75					7
7					7.25					6.75					7.25
7					7.25					6.75					7.25
7					7.5					6.75					7.25
7					7.5					6.75					7.25
7					7.5					6.75					7.25
7					7.5					6.75					7.25
7					7.75					6.75					7.25
7					7.75					6.75					7.25
7.25					7.75					6.75					7.25
7.25					7.75					7					7.25
7.25					7.75					7					7.25
7.25					7.75					7					7.25
7.25					7.75					7					7.25
7.25					8					7					7.25
7.5					8					7					7.25
7.5					8					7					7.5
7.5					8					7.25					7.5
7.5					8					7.25					7.5
7.75					8					7.25					7.5
7.75					8					7.25					7.5
8					8					7.25					7.75
8					8					7.25					7.75
8					8					7.25					7.75
8					8					7.25					7.75
8					8					7.5					7.75
8					8					7.5					7.75
8					8					7.5					7.75
8					8					7.5					7.75
8					8					7.75					7.75
8					8					7.75					7.75
8					8					7.75					8
8					8					7.75					8
8					8					7.75					8
8					8					7.75					8
8					8					7.75					8
8					8					7.75					8
8					8					7.75					8
8					8					8					8
8					8					8					8
8					8					8					8
8					8					8					8
8					8					8					8
8					8					8					8
8					8					8					8
8					8					8					8
8					8					8					8
8					8					8					8
8					8					8					8
8					8					8					8
8					8					8					8
8					8					8					8
8					8					8					8
